# Supplementary material for: Nivolumab plus chemoradiotherapy in locally-advanced cervical cancer: the NICOL phase 1 trial
Source: Nat Commun. 2023 Jun 22;14:3698. doi: 10.1038/s41467-023-39383-8 (PMC10287640; doi:10.1038/s41467-023-39383-8)
Supplement: Supplementary file 4 — Supplementary Data 1 [file 41467_2023_39383_MOESM4_ESM.xlsx]

## Sheet: Info
Supplementary Data 1
List of the genes that are enriched in the pathways of
the GSEA analysis, relative to Figure 2C-D.

## Sheet: EMT
EMT
ID	logFC	AveExpr	t	P.Value	adj.P.Val	B
LRRC15	-1.83586103778281	2.67061151757557	-3.06529599555444	0.00732875241533433	0.999986153304377	-4.39312044970091
MATN3	-1.56967598465625	2.56633201036158	-2.81334637096323	0.0123991491241677	0.999986153304377	-4.42936602463609
TFPI2	-2.34702499856893	2.96245861936605	-2.62210138524595	0.0183769317844114	0.999986153304377	-4.41827886448523
MFAP5	-2.41096204814245	2.44791450595816	-2.60304143062799	0.0191054913050278	0.999986153304377	-4.43713191666783
WNT5A	-1.15485859664059	3.93330289621884	-2.47544691866542	0.0247406451250021	0.999986153304377	-4.41121636579716
SERPINE2	-1.65055343645477	4.0195798045274	-2.46395875369035	0.0253190063376254	0.999986153304377	-4.40281877813279
NTM	-0.975197153756043	2.4012120007075	-2.43169749258701	0.0270123128304317	0.999986153304377	-4.48211758645967
AREG	-2.14652137187289	8.37013381703784	-2.41509794221042	0.027924701104435	0.999986153304377	-4.39805911838083
CXCL6	-1.76778076114348	3.51763793205293	-2.38080334724943	0.0299024426966808	0.999986153304377	-4.43414999974597
FBN2	-2.09981840346641	5.10112311987448	-2.28038517590874	0.0364761689822415	0.999986153304377	-4.39817811794933
NT5E	-1.64515909692816	5.69828417767504	-2.12136065278637	0.0496905483869152	0.999986153304377	-4.41943208185772
VEGFC	-1.17739263724794	3.90409709984178	-2.1164902880319	0.0501574339175662	0.999986153304377	-4.46296945951476
ADAM12	-1.19549746730293	4.88080187124335	-2.03167207229427	0.0589589075068447	0.999986153304377	-4.44618747602276
CXCL1	-1.77994489793213	6.97215920697312	-1.96722772655196	0.0665600967720666	0.999986153304377	-4.45301644474508
FMOD	-1.04991388128487	4.61852297019422	-1.95089814645024	0.0686215633441148	0.999986153304377	-4.46646977736362
FBN1	-1.10476160585401	7.67892813091655	-1.83438834641674	0.0850675607384516	0.999986153304377	-4.47826190667768
FSTL1	-0.883585789923816	6.29772651781861	-1.8210584734464	0.0871562431424217	0.999986153304377	-4.47068107356818
LOXL2	-0.892925278694482	5.29013912402417	-1.81269758465416	0.0884893222350513	0.999986153304377	-4.4777777357688
EMP3	-0.61424409080078	6.55097570484146	-1.80192123707969	0.0902340307068415	0.999986153304377	-4.4739992272851
P3H1	-0.475133140846546	5.26695744941163	-1.79482316437726	0.0913997015713855	0.999986153304377	-4.48311510375255
BMP1	-0.440894419775182	5.86714760362463	-1.76647286125095	0.0961885115837429	0.999986153304377	-4.4813567759173
FAP	-1.32575690106386	5.89063226577498	-1.75661297355229	0.0979047830162785	0.999986153304377	-4.48340542459959
POSTN	-1.73187456704878	7.21465827229538	-1.73446361177498	0.101858104751805	0.999986153304377	-4.49376742833207
THY1	-0.831072673697977	4.54165758788137	-1.72756194050775	0.103118047835332	0.999986153304377	-4.50411027100061
COL12A1	-1.09456874214261	8.42862893631686	-1.71066953350774	0.106259199113827	0.999986153304377	-4.5035048952719
SPARC	-0.90445202291604	8.80485639855523	-1.68755378641002	0.110691880531804	0.999986153304377	-4.50886838781795
CALU	-0.536554753214817	7.43424843702598	-1.67958944205494	0.112255721216113	0.999986153304377	-4.50017116616946
DKK1	-1.79809549593944	3.3208135919303	-1.67694371413666	0.112779425895049	0.999986153304377	-4.52862658118598
COL1A1	-1.16528812603904	11.763571598094	-1.65091228080456	0.118045433529802	0.999986153304377	-4.53175058559863
COL6A3	-1.03329765092063	9.08080321049064	-1.63642519345436	0.121066537527605	0.999986153304377	-4.51841967942055
COL11A1	-1.94646659090812	3.66742511937896	-1.63085489185651	0.122245655286586	0.999986153304377	-4.52758093202477
COL5A2	-0.916748706626828	9.10153546485319	-1.60478562720347	0.127895271978483	0.999986153304377	-4.52269731498705
COL1A2	-1.12345568564838	11.6857981929836	-1.57850775156804	0.133813447904715	0.999986153304377	-4.53949943732411
NID2	-0.855785382006757	5.37178390008065	-1.55954521352699	0.13822675609358	0.999986153304377	-4.51927909886624
PTHLH	-1.53201703210908	4.25284577814398	-1.55757085820689	0.138693245166047	0.999986153304377	-4.5299551666891
COL5A1	-0.933354266961969	8.45119162170027	-1.55721102304536	0.138778407730059	0.999986153304377	-4.52616242143112
THBS2	-1.151462483539	6.69432628956167	-1.54764188532997	0.141059363805026	0.999986153304377	-4.51997154274278
LAMA3	-0.811975854824093	8.12947982626732	-1.53762251768106	0.143481354674542	0.999986153304377	-4.52728063145961
LUM	-1.15758401614572	8.53539418322995	-1.49872596940629	0.153216741774057	0.999986153304377	-4.53550927008594
PCOLCE	-0.912867060147793	5.76904845054352	-1.49317007871587	0.154651257594727	0.999986153304377	-4.52795603344979
FN1	-1.21990938512179	9.47060243135205	-1.47029731056105	0.160674963351483	0.999986153304377	-4.54342169248791
LAMC2	-1.4116329908881	7.94875805852474	-1.44931543519127	0.166370101625657	0.999986153304377	-4.54070314014558
ANPEP	-0.756448171731848	5.30822031155094	-1.44896117629236	0.166467667750662	0.999986153304377	-4.5373665112818
COL4A1	-0.660358599597881	8.39846256173158	-1.39738612803038	0.181181300154796	0.999986153304377	-4.54836601174624
COL3A1	-0.978188618734936	12.5487537133596	-1.39460764088776	0.182003106778256	0.999986153304377	-4.56161997293527
GPX7	-0.514675480887513	3.12764370262149	-1.3409483876402	0.198474783332017	0.999986153304377	-4.57053874036721
VCAN	-0.901510822398537	8.16332777590316	-1.332792151972	0.201080043825507	0.999986153304377	-4.55699722435253
FSTL3	-0.818760137762039	3.01206093047967	-1.31263745710318	0.207634966238038	0.999986153304377	-4.57282234631408
PDGFRB	-0.834309510897265	6.53276202512199	-1.308255583218	0.20908231347288	0.999986153304377	-4.55684128409143
TNFRSF11B	-0.758525436978386	2.55296145716267	-1.30632485849039	0.209722572313888	0.999986153304377	-4.57568255327928
MMP1	-2.29288467280191	5.97319069029968	-1.30062709600115	0.211621101002498	0.999986153304377	-4.55943540001967
LAMC1	-0.453803592234421	7.56837663533721	-1.29752168893731	0.212661552799585	0.999986153304377	-4.56003096527094
LGALS1	-0.597752186930753	7.39742870926878	-1.29277030994827	0.214261301023335	0.999986153304377	-4.5604781391757
GLIPR1	-0.575310042102505	4.94652615543832	-1.29057213258784	0.215004615645895	0.999986153304377	-4.56281209615154
QSOX1	-0.296896582022863	5.13756915613681	-1.27581332834206	0.22004808805588	0.999986153304377	-4.56439361021967
CRLF1	-0.672164266790838	0.520514240593268	-1.25785748895785	0.226308809933728	0.999986153304377	-4.58008808458537
CADM1	-0.572792639262085	3.17940695706952	-1.25415139288013	0.227618195016756	0.999986153304377	-4.57727096101569
MMP3	-1.90800394564573	6.57180064473826	-1.23938897532889	0.232892545690191	0.999986153304377	-4.56807460856481
HTRA1	-0.933569645025605	7.86735857657409	-1.22672984326405	0.23749059513332	0.999986153304377	-4.57076630642157
WIPF1	-0.384863582121947	5.81168059527226	-1.2231097421067	0.238818318980038	0.999986153304377	-4.56964221005381
ITGA5	-0.48111132881823	6.04849541153097	-1.20510474038151	0.245507178666196	0.999986153304377	-4.5719522654974
TGFBI	-0.689586284011888	6.92114481503947	-1.19123269060457	0.25075805088962	0.999986153304377	-4.57425317812332
SPOCK1	-1.00834809242914	2.85521909037536	-1.18968641948062	0.251348627542161	0.999986153304377	-4.58276694277754
ITGB1	-0.473860853015372	9.03424171098092	-1.17577840735332	0.256708408760098	0.999986153304377	-4.57839923394852
DCN	-1.00765750068317	7.0537328327829	-1.13998987780422	0.270898910094975	0.999986153304377	-4.58151593423094
BGN	-0.794302594419191	8.35621553793311	-1.13952625965447	0.271086531267177	0.999986153304377	-4.58234778148534
INHBA	-0.578636784624904	3.35811409852125	-1.13936214926243	0.271152968292516	0.999986153304377	-4.5858798318732
CXCL8	-1.73850330314565	6.71772895657723	-1.13212978914924	0.274092992229274	0.999986153304377	-4.582646194497
SERPINE1	-0.868313533877947	7.76443966117607	-1.11859941784478	0.279657123134443	0.999986153304377	-4.58462902547961
LAMA1	-0.795899751538031	3.48248557558451	-1.11206560983144	0.282373954727481	0.999986153304377	-4.58765929975031
PMP22	-0.628258452411009	6.19468078160517	-1.10489452309319	0.285378269556741	0.999986153304377	-4.58595665550762
MMP2	-1.03631085325419	8.83603797319131	-1.10249255398158	0.286389842826727	0.999986153304377	-4.58703410133307
THBS1	-0.799096754492751	7.86848156731434	-1.10231942853775	0.286462855777286	0.999986153304377	-4.58668616390957
CTHRC1	-0.719543710450663	7.51537666043825	-1.09821052334491	0.288199763436435	0.999986153304377	-4.58708826303865
COL5A3	-0.447220256458801	4.40431796109736	-1.09810679611662	0.288243711196596	0.999986153304377	-4.58783989554005
BDNF	-0.627058619165031	0.941521133758597	-1.08544233858889	0.293646681341568	0.999986153304377	-4.59115275851338
MMP14	-0.417124344521037	7.86455681520864	-1.08096230621273	0.295575681635783	0.999986153304377	-4.58928817291255
TIMP3	-0.948083217883167	5.74918840377144	-1.07772805342455	0.296974040554285	0.999986153304377	-4.589624666666
FERMT2	-0.6630941214029	3.97615156028494	-1.07239076496732	0.299292245800728	0.999986153304377	-4.59070387125197
SNAI2	-0.529027818716716	6.13551291193886	-1.0635540895835	0.303159387353389	0.999986153304377	-4.59149746739195
COL6A2	-0.707866610682004	9.49354723575324	-0.989978921137183	0.336770776613411	0.999986153304377	-4.59907452410084
IL6	-0.70983850532651	3.43344880549561	-0.978499460163765	0.342243690544098	0.999986153304377	-4.59840046116351
CDH11	-0.656262185321567	4.58201175186153	-0.96497268370014	0.348772220889676	0.999986153304377	-4.60188074839701
ECM1	-0.761638253990088	7.42592580701128	-0.955331639280308	0.353477913780505	0.999986153304377	-4.60437353160014
SDC1	-0.519151973247689	6.59569270446459	-0.95349800354458	0.354377845244293	0.999986153304377	-4.60541549807725
FBLN2	-0.694424574962093	5.86326349988912	-0.945269935665686	0.358435596913408	0.999986153304377	-4.60629552651604
EFEMP2	-0.605927568672929	5.04393100953121	-0.933144403143434	0.364473531511548	0.999986153304377	-4.6062847844879
COL4A2	-0.396183506691	6.87315502148014	-0.922867138593633	0.369645323104291	0.999986153304377	-4.60893089274084
PLOD3	-0.324947558972406	5.50409149250813	-0.912330448050556	0.374999279314878	0.999986153304377	-4.60938629132815
CD44	-0.451563100014377	8.63906969311902	-0.894507905123003	0.384174221275897	0.999986153304377	-4.6096744041079
CALD1	-0.378096189913576	7.85735812946496	-0.892863503557184	0.385028271557646	0.999986153304377	-4.61097461227523
TPM1	-0.476617781859245	7.45843947997236	-0.867814552480069	0.398194755201389	0.999986153304377	-4.61421392330491
PLOD1	-0.305799178860074	7.37025951186541	-0.864134601683753	0.400153812719574	0.999986153304377	-4.61490686495809
PFN2	-0.624863258799325	3.75026394058843	-0.842400754930733	0.411853045788608	0.999986153304377	-4.60930104986072
NNMT	-0.626725596784834	5.97121840395929	-0.839486308790655	0.413438625586695	0.999986153304377	-4.61846008741502
CXCL12	-0.811407301493053	4.63231326956029	-0.835085523778081	0.415840324030307	0.999986153304377	-4.61487862705924

## Sheet: ANGIOGENESIS
ANGIOGENESIS
ID	logFC	AveExpr	t	P.Value	adj.P.Val	B
CXCL6	1.76778076114348	3.51763793205293	2.38080334724943	0.0299024426966808	0.999986153304377	-4.43414999974597
FSTL1	0.883585789923816	6.29772651781861	1.8210584734464	0.0871562431424217	0.999986153304377	-4.47068107356818
POSTN	1.73187456704878	7.21465827229538	1.73446361177498	0.101858104751805	0.999986153304377	-4.49376742833207
COL5A2	0.916748706626828	9.10153546485319	1.60478562720347	0.127895271978483	0.999986153304377	-4.52269731498705
LUM	1.15758401614572	8.53539418322995	1.49872596940629	0.153216741774057	0.999986153304377	-4.53550927008594
COL3A1	0.978188618734936	12.5487537133596	1.39460764088776	0.182003106778256	0.999986153304377	-4.56161997293527
VCAN	0.901510822398537	8.16332777590316	1.332792151972	0.201080043825507	0.999986153304377	-4.55699722435253
CCND2	0.525791513185969	3.33494243561986	1.26715871331994	0.223048549187931	0.999986153304377	-4.57550798548669
APP	0.323601588493036	9.59077670167922	1.06770036171357	0.30134037119562	0.999986153304377	-4.59098418763713
S100A4	0.306885616266786	6.79120617668672	1.01079323451619	0.327005261742662	0.999986153304377	-4.59829996283328
SLCO2A1	0.410290650204272	3.74115182661144	0.839658360710666	0.413344912397399	0.999986153304377	-4.608922065608
STC1	0.647081330403147	3.14212789809339	0.828745639804819	0.419316094735381	0.999986153304377	-4.60771430698371
PF4	0.553333100756467	1.66915349546309	0.79929628461987	0.435705381855675	0.999986153304377	-4.60543037983227
TNFRSF21	0.309583338336748	7.27979146622061	0.698688237988018	0.494675968810777	0.999986153304377	-4.63151115227917
KCNJ8	0.376882830383854	3.29911750911045	0.667008048277125	0.514175054377349	0.999986153304377	-4.61646505119742
NRP1	0.309995438284666	5.38406760764023	0.657322551134413	0.520222834619058	0.999986153304377	-4.63369393645758
PDGFA	0.293173875022787	3.58494085026731	0.642653938985413	0.529458125659379	0.999986153304377	-4.61971933343456

## Sheet: KRAS SIGNALING UP
KRAS SIGNALING UP
ID	logFC	AveExpr	t	P.Value	adj.P.Val	B
HSD11B1	-1.64739392841344	3.84919134028302	-4.01307473567825	0.000985515278679539	0.999986153304377	-4.20985084875245
RELN	-1.84153982261034	2.32471556193668	-3.18514990594071	0.00569468263218651	0.999986153304377	-4.39764001065043
DUSP6	-0.905987412497709	4.76425655141392	-2.41082443012668	0.0281642534192706	0.999986153304377	-4.38833081155138
GLRX	-0.594667778760233	3.88188107139763	-2.38497750299161	0.0296548643507102	0.999986153304377	-4.43667463491021
FLT4	-0.950176015712678	2.95566388012917	-2.31862427991231	0.0338279156501473	0.999986153304377	-4.47658032246986
ETS1	-0.573870852018815	5.62311342101181	-2.10167565951563	0.0516024286310124	0.999986153304377	-4.42307981396123
ETV4	-0.945332362221159	2.11609432855561	-1.99535927245622	0.0631392777083342	0.999986153304377	-4.52497514904881
KCNN4	-1.14031544992064	3.31005241782967	-1.95375826430198	0.0682564006898932	0.999986153304377	-4.50167487214564
IL7R	-1.21553338467935	6.67277320253337	-1.87668261231726	0.078730844500163	0.999986153304377	-4.4638141368767
SPON1	-1.07268243947016	4.1546620654274	-1.85657769401143	0.0816887986835911	0.999986153304377	-4.49218317992224
F13A1	-1.35242561925937	6.29913218025482	-1.73503765932877	0.10175391527324	0.999986153304377	-4.48763901571197
MPZL2	-1.24946691451677	5.98185660689672	-1.72936661500106	0.102787290472319	0.999986153304377	-4.48780700803084
PLVAP	-0.809882150194729	5.28492098829728	-1.67113893701001	0.113935831223188	0.999986153304377	-4.50195471299489
ACE	-0.637646050071219	3.84189267625627	-1.62940312883688	0.122554572384696	0.999986153304377	-4.53197566274147
NGF	-0.922880666343465	1.03577675330728	-1.54482751343091	0.141736187424326	0.999986153304377	-4.5617874913544
YRDC	-0.442473722410878	3.76857119458764	-1.53734399513546	0.143549177999788	0.999986153304377	-4.54532228606344
MALL	-0.831322156162329	3.89255238425796	-1.52210212817308	0.147301962936357	0.999986153304377	-4.54275300252788
MMP9	-0.978376572613358	7.05237888401372	-1.45725730611857	0.164195166438543	0.999986153304377	-4.5353384879305
ALDH1A3	-0.863396710367071	4.45960916749902	-1.43315673986278	0.170868457471468	0.999986153304377	-4.54657787445826
ADGRL4	-0.812781673996299	5.10671715026577	-1.41278010678727	0.176682643417779	0.999986153304377	-4.54406420950873
EPHB2	-0.481325575607195	3.91782359563928	-1.41027866970907	0.177407393387887	0.999986153304377	-4.5566347047487
PLAT	-0.698574425623264	4.86357591318862	-1.4063577073342	0.178548301745709	0.999986153304377	-4.54701170405594
TSPAN13	-0.760362136956467	5.91056455777839	-1.3811512006728	0.186026083479087	0.999986153304377	-4.54554734308244
CCND2	-0.525791513185969	3.33494243561986	-1.26715871331994	0.223048549187931	0.999986153304377	-4.57550798548669
RETN	-0.499223768453826	0.0495251331327479	-1.24973135524571	0.229187538706863	0.999986153304377	-4.57971506950811
TFPI	-0.557744161708807	3.44171111265912	-1.24156383738874	0.232109593844303	0.999986153304377	-4.5770030084911
CSF2	-1.05928105896792	1.62105506954673	-1.21961910225964	0.240103983509644	0.999986153304377	-4.58332889007032
IGF2	-0.447624055537961	0.651692151902702	-1.19838893482875	0.248038628766237	0.999986153304377	-4.58402319377615
TSPAN1	-1.07668182696551	5.40791044516194	-1.19646562964304	0.248767269261237	0.999986153304377	-4.57377266370952
GNG11	-0.50166532901592	2.5781158473236	-1.18923803109087	0.251520081764503	0.999986153304377	-4.5843362313764
TRIB2	-0.371386722921972	4.96948822185826	-1.16096004875941	0.262514121216636	0.999986153304377	-4.5797161043695
EMP1	-0.595426967800048	6.20435790594026	-1.15996428398742	0.262907786991554	0.999986153304377	-4.57833085713382
ENG	-0.50188379984271	6.69334203878766	-1.14275777484951	0.269780799303381	0.999986153304377	-4.58079560819109
INHBA	-0.578636784624904	3.35811409852125	-1.13936214926243	0.271152968292516	0.999986153304377	-4.5858798318732
TMEM158	-0.464859616025984	0.767601301356485	-1.11406159911999	0.281541928577167	0.999986153304377	-4.58937096586985
PLEK2	-0.968142481238595	5.20113075381285	-1.08778491479837	0.292641709494421	0.999986153304377	-4.58840016880773
EREG	-0.649403881063408	0.886692006950838	-1.07746570315868	0.297087682144609	0.999986153304377	-4.59159746401971
GABRA3	-0.698213255520521	1.48310842809695	-1.05808973624689	0.30556884730828	0.999986153304377	-4.59277072532319
ITGBL1	-0.894933104550288	2.74254455792758	-1.00889764277867	0.327886209713156	0.999986153304377	-4.59567424920682
GUCY1A1	-0.485271276437698	4.70417437660315	-0.986271319966103	0.338531629092822	0.999986153304377	-4.59976378668555
GALNT3	-0.507335112986257	6.81484917812246	-0.968912038316233	0.346862054559629	0.999986153304377	-4.60342924910678
HKDC1	-0.775859663932883	1.72601184520231	-0.945800402000967	0.358173030846636	0.999986153304377	-4.59864680908164
ADAM17	-0.231908192712569	5.49529693860336	-0.935370460451073	0.363359872947507	0.999986153304377	-4.60670005695923
SLPI	-0.780837490952883	7.98590109286318	-0.919663739196591	0.371267522960529	0.999986153304377	-4.6076950028907
CBL	-0.158826846071389	6.06929414373077	-0.88721216163845	0.387973080069331	0.999986153304377	-4.61310534595109
GFPT2	-0.585193237910965	4.06381980226342	-0.869522701549835	0.397287558759536	0.999986153304377	-4.60866905136112
GPRC5B	-0.372566857677962	1.89671067453184	-0.850455001943207	0.407491775492176	0.999986153304377	-4.60313668799446
MMP10	-1.11715153352773	4.39548755197884	-0.844130904574665	0.41091364308473	0.999986153304377	-4.61342972636134
ERO1A	-0.472267561407233	6.97498849879442	-0.840206054519647	0.413046686408957	0.999986153304377	-4.61801915294813
CBR4	-0.177425583349492	3.97198704057582	-0.837609309967457	0.414461883396622	0.999986153304377	-4.60974534664205
USH1C	-0.941103558993516	1.10239629818985	-0.836059647512714	0.415307926563073	0.999986153304377	-4.60397589193075
LY96	-0.377529062762812	6.81333902927506	-0.835105654695804	0.415829317217531	0.999986153304377	-4.61887917969964
AVL9	-0.142149815450978	4.17258633069657	-0.823255916802167	0.422340842722871	0.999986153304377	-4.61191804640437
PTPRR	-0.417279074001256	0.709812784699279	-0.816462609634015	0.426103173217342	0.999986153304377	-4.60548347055501
ETV5	-0.282454947031639	3.71278722475994	-0.806653660568733	0.431573296612662	0.999986153304377	-4.61084298349458
MMP11	-0.55439401083033	4.79534073113482	-0.803457485954008	0.433365285273932	0.999986153304377	-4.6182688834322
CXCR4	-0.305751048275726	8.42186760089214	-0.803064490304922	0.433585949770956	0.999986153304377	-4.61903724144018
ANGPTL4	-0.595201919457959	4.34282033357277	-0.797272105431731	0.436846580862212	0.999986153304377	-4.61596653258261
WNT7A	-0.484522613992027	1.86096113457645	-0.794562196228552	0.438377331149756	0.999986153304377	-4.60563418247413
TMEM176A	-0.442230512693025	4.63402219632866	-0.78324564871864	0.444806131090792	0.999986153304377	-4.61876565575913
MAP7	-0.543202903755953	5.23156816058758	-0.779540272758112	0.446923850928587	0.999986153304377	-4.6224917027915
VWA5A	-0.33480960510867	4.67059596404372	-0.761253266482246	0.457466996710899	0.999986153304377	-4.62062821308871

## Sheet: Interferon gamma
IFN-gamma
ID	logFC	AveExpr	t	P.Value	adj.P.Val	B
TRAFD1	0.550895594595037	6.29897613914757	2.3159942237528	0.0340041470841571	0.999986153304377	-4.38173797554758
CD40	0.498554652294522	6.13955886650918	1.93137870459811	0.0711609159946513	0.999986153304377	-4.45398584381376
IRF8	0.655710366658973	5.4966931917637	1.86187810972415	0.0808995384513391	0.999986153304377	-4.47827077382795
TDRD7	0.529223648039558	6.95930695732431	1.75728359264828	0.0977872079298232	0.999986153304377	-4.48184184278588
B2M	0.415110413810552	9.75988048079224	1.68460030112659	0.11126960363018	0.999986153304377	-4.51149292713979
TRIM21	0.391445914093874	6.01567726510603	1.68352531867073	0.111480523480938	0.999986153304377	-4.49783200102457
IL18BP	0.567154619916338	3.79821705584638	1.59887198604933	0.129207347906359	0.999986153304377	-4.5455449678595
CASP7	0.500947322620761	4.66059912856806	1.56622500357722	0.136658296125827	0.999986153304377	-4.53476904923858
TNFSF10	1.11582750781707	7.72363507908976	1.50810948330425	0.150819105019874	0.999986153304377	-4.5262454301081
GBP4	0.957857012289282	6.2671708791257	1.4712788995334	0.16041252353143	0.999986153304377	-4.53347813377729
SOCS1	0.789915182201808	2.75340431898905	1.42557668540043	0.173012750272751	0.999986153304377	-4.56955225882983
ISOC1	0.296591432678617	5.20829831725415	1.37521928565397	0.187822216091902	0.999986153304377	-4.55228864346818
TOR1B	0.356741896921793	4.78309014683701	1.37051940228303	0.189255225650814	0.999986153304377	-4.55671972053225
SECTM1	0.600970636729675	3.95640672890454	1.36703327593791	0.190323844861703	0.999986153304377	-4.56581454653305
SLC25A28	0.356249909687178	6.39504830811655	1.30415720244678	0.210443251836928	0.999986153304377	-4.55737238138731
ADAR	0.250593656747762	8.71637744168433	1.24987290137464	0.229137152114693	0.999986153304377	-4.56817752918857
PLSCR1	0.547527738724757	7.94975347855782	1.23307876869185	0.235175831225842	0.999986153304377	-4.56898437393486
SAMHD1	0.375514864437146	7.75364212078592	1.19476843697892	0.249411607415366	0.999986153304377	-4.57412638851417
IL7	0.458546284314241	2.64317142023542	1.18731468280211	0.252256542645873	0.999986153304377	-4.58513597242084
PML	0.395035864721089	5.73337428078206	1.14041149293136	0.270728371679155	0.999986153304377	-4.58167809709122
ARID5B	0.340378140017301	6.38451229888633	1.13240181530101	0.273981980985859	0.999986153304377	-4.58223082834268
LAP3	0.373109135812522	7.7640418963143	1.08982248951773	0.291769642073855	0.999986153304377	-4.58810066501263
SPPL2A	0.191360762212155	6.25635938163174	1.08210410123732	0.29508317053619	0.999986153304377	-4.5890393182792
HELZ2	0.433133488058546	4.23418558454187	1.06864769910976	0.300925882462187	0.999986153304377	-4.59120158399968
PSMB10	0.416992786922161	3.82653878704568	1.06201890987248	0.303834911337361	0.999986153304377	-4.59195925818267
IRF5	0.637704523377037	3.73908095296549	1.05738922729214	0.305878733716041	0.999986153304377	-4.59239826604847
IDO1	1.33400811945019	5.9236948083883	1.04702409117723	0.310490663422996	0.999986153304377	-4.59331499669402
RTP4	0.476306042148702	4.15388174103677	1.02816514810849	0.319010306625015	0.999986153304377	-4.59463641150812
IRF1	0.401702216272348	6.00748696448472	1.02559563777075	0.320183955142264	0.999986153304377	-4.59623593834596
CXCL9	0.806877902904283	5.94554804647065	0.995478726096519	0.334170647819123	0.999986153304377	-4.59962815584028
RBCK1	0.293353733400867	5.46851638690297	0.97738338709454	0.342779091060824	0.999986153304377	-4.60140954350169
PARP14	0.332296435094243	8.37779037681692	0.956952351620723	0.352683801182995	0.999986153304377	-4.60377391961208
OGFR	0.274083851704519	6.20966991756738	0.950257588306679	0.355972082153789	0.999986153304377	-4.60565024897975
HLA-DRB1	0.758715520121013	9.39051128187509	0.947139719560064	0.357510695589763	0.999986153304377	-4.60406100502449
NLRC5	0.354786264184445	6.57442801406067	0.915093558323263	0.373590220163315	0.999986153304377	-4.61002976552946
IFI35	0.317004779950258	5.56160974467805	0.913007210392948	0.374653829505163	0.999986153304377	-4.60869410518321
JAK2	0.310950566742245	6.5559431246164	0.89117561252981	0.385906229583465	0.999986153304377	-4.61281755481655
CXCL10	0.653355348155497	7.64248900913227	0.882998712723026	0.390178383270078	0.999986153304377	-4.61308346390595
NUP93	0.203893012252075	4.77957885811558	0.867013418526738	0.39862070712708	0.999986153304377	-4.61051199501759
CIITA	0.432474475414016	5.67205199500229	0.798210494807058	0.436317298103987	0.999986153304377	-4.62060922342723
ZNFX1	0.136334142729694	6.28348673417282	0.779951964214167	0.446688248679521	0.999986153304377	-4.6247655857578
STAT1	0.250209300124148	10.0154852345245	0.774851748523612	0.449612449875095	0.999986153304377	-4.61868678365437
IFIH1	0.286132184365295	6.77599115982617	0.770791483871813	0.451948873775276	0.999986153304377	-4.62590321831573
TNFAIP2	0.317070313197816	6.88129493239095	0.758030844929627	0.459340582230316	0.999986153304377	-4.62713668757411
HLA-B	0.510522155796821	9.25987510642551	0.757841650821524	0.459450729874305	0.999986153304377	-4.62210545605153
CD74	0.317738234673062	9.8072362254013	0.755281865791376	0.460942612319145	0.999986153304377	-4.62083569984453
OAS3	0.414236069012571	6.28691404782349	0.749684207073224	0.464215328117208	0.999986153304377	-4.62745740948383
VCAM1	0.517065537574185	5.37798177956582	0.730652033907007	0.47544805644013	0.999986153304377	-4.62492024791396
PSMB9	0.323978989139347	5.42419498352727	0.719316639974661	0.482215113018283	0.999986153304377	-4.62685568849228
MX1	0.429596203952215	7.1791183316068	0.703964133608764	0.49147115085206	0.999986153304377	-4.6320087573916
NFKB1	0.117474444554819	6.69084561022516	0.703400264474508	0.49181308703475	0.999986153304377	-4.6325481101734
MX2	0.347008085717367	5.02959151555916	0.700278554323592	0.493708652341984	0.999986153304377	-4.6255059427447
APOL6	0.242996962251497	5.08060078996709	0.688757702254965	0.500741285981717	0.999986153304377	-4.62730664778077
HLA-G	0.201904389845055	0.279061192872205	0.68714977775791	0.501727412361731	0.999986153304377	-4.61279913644647
XAF1	0.283947405549342	6.55087083480049	0.687023987030914	0.501804606195118	0.999986153304377	-4.63397608085817
TRIM25	0.131877555830832	4.98557979381852	0.678022588871353	0.507346316546273	0.999986153304377	-4.62772557148849
USP18	0.384654192702384	6.01345665208082	0.634558888993096	0.534593589101336	0.999986153304377	-4.63699824309738
CDKN1A	0.328013253885552	7.51707452056822	0.633474220096155	0.535283784200751	0.999986153304377	-4.63729473529163
RNF213	0.207415428628448	9.22326654844975	0.616893677351143	0.545895209969366	0.999986153304377	-4.63291837995734
FGL2	0.287195758414149	5.22924880821137	0.615844861314582	0.546570269086884	0.999986153304377	-4.6337975203974
CXCL11	0.609558046597452	5.38095019991264	0.614683594924625	0.547318233557329	0.999986153304377	-4.63391846416037
IL15	0.241677077506241	2.97125978406199	0.606150573440119	0.552831258632642	0.999986153304377	-4.61525184987508

## Sheet: Interferon alpha
IFN-alpha
ID	logFC	AveExpr	t	P.Value	adj.P.Val	B
TRAFD1	0.550895594595037	6.29897613914757	2.3159942237528	0.0340041470841571	0.999986153304377	-4.38173797554758
UBA7	0.636973803304532	6.1960116368806	1.87453973187749	0.0790415163228699	0.999986153304377	-4.46454056853158
TDRD7	0.529223648039558	6.95930695732431	1.75728359264828	0.0977872079298232	0.999986153304377	-4.48184184278588
MOV10	0.388233278645843	6.7030148459457	1.73530793809191	0.10170489190387	0.999986153304377	-4.4854519906527
B2M	0.415110413810552	9.75988048079224	1.68460030112659	0.11126960363018	0.999986153304377	-4.51149292713979
TRIM21	0.391445914093874	6.01567726510603	1.68352531867073	0.111480523480938	0.999986153304377	-4.49783200102457
GMPR	0.589669469745204	3.27380605017778	1.60956155874252	0.126843914849722	0.999986153304377	-4.55171332855252
GBP2	0.713287912226391	7.78538551918226	1.54716938433857	0.141172804524887	0.999986153304377	-4.52068785015089
GBP4	0.957857012289282	6.2671708791257	1.4712788995334	0.16041252353143	0.999986153304377	-4.53347813377729
SLC25A28	0.356249909687178	6.39504830811655	1.30415720244678	0.210443251836928	0.999986153304377	-4.55737238138731
ADAR	0.250593656747762	8.71637744168433	1.24987290137464	0.229137152114693	0.999986153304377	-4.56817752918857
PLSCR1	0.547527738724757	7.94975347855782	1.23307876869185	0.235175831225842	0.999986153304377	-4.56898437393486
IL7	0.458546284314241	2.64317142023542	1.18731468280211	0.252256542645873	0.999986153304377	-4.58513597242084
LAP3	0.373109135812522	7.7640418963143	1.08982248951773	0.291769642073855	0.999986153304377	-4.58810066501263
HELZ2	0.433133488058546	4.23418558454187	1.06864769910976	0.300925882462187	0.999986153304377	-4.59120158399968
NCOA7	0.488897633737292	6.21747985738749	1.06464481992451	0.302680098704043	0.999986153304377	-4.59133032852235
RTP4	0.476306042148702	4.15388174103677	1.02816514810849	0.319010306625015	0.999986153304377	-4.59463641150812
IRF1	0.401702216272348	6.00748696448472	1.02559563777075	0.320183955142264	0.999986153304377	-4.59623593834596
PARP9	0.354074573830803	6.87598146876658	1.00195484795017	0.331127157590544	0.999986153304377	-4.5994547617888
PARP14	0.332296435094243	8.37779037681692	0.956952351620723	0.352683801182995	0.999986153304377	-4.60377391961208
OGFR	0.274083851704519	6.20966991756738	0.950257588306679	0.355972082153789	0.999986153304377	-4.60565024897975
IFI35	0.317004779950258	5.56160974467805	0.913007210392948	0.374653829505163	0.999986153304377	-4.60869410518321
HLA-C	0.94311640572475	6.50786382708923	0.891333852260369	0.385823864217266	0.999986153304377	-4.61220585160552
CXCL10	0.653355348155497	7.64248900913227	0.882998712723026	0.390178383270078	0.999986153304377	-4.61308346390595
IFIH1	0.286132184365295	6.77599115982617	0.770791483871813	0.451948873775276	0.999986153304377	-4.62590321831573
CD74	0.317738234673062	9.8072362254013	0.755281865791376	0.460942612319145	0.999986153304377	-4.62083569984453
CSF1	0.258884151936305	4.00153706205639	0.752653495708558	0.462477548543938	0.999986153304377	-4.61457781871312
PSMB9	0.323978989139347	5.42419498352727	0.719316639974661	0.482215113018283	0.999986153304377	-4.62685568849228
MX1	0.429596203952215	7.1791183316068	0.703964133608764	0.49147115085206	0.999986153304377	-4.6320087573916
TRIM25	0.131877555830832	4.98557979381852	0.678022588871353	0.507346316546273	0.999986153304377	-4.62772557148849
ELF1	0.148262603469444	7.15232399764446	0.646132136303385	0.527260035628885	0.999986153304377	-4.6370426459431
USP18	0.384654192702384	6.01345665208082	0.634558888993096	0.534593589101336	0.999986153304377	-4.63699824309738
CXCL11	0.609558046597452	5.38095019991264	0.614683594924625	0.547318233557329	0.999986153304377	-4.63391846416037
IL15	0.241677077506241	2.97125978406199	0.606150573440119	0.552831258632642	0.999986153304377	-4.61525184987508
NUB1	0.150195642364501	6.28580068860449	0.596642320570301	0.559009319840118	0.999986153304377	-4.64151593102801
LPAR6	0.29553926691066	6.16606797118475	0.593723907915435	0.56091292220579	0.999986153304377	-4.6411395937002
CMPK2	0.297958446761855	4.35641107681437	0.58520442819657	0.566489539785203	0.999986153304377	-4.62720870454406
EPSTI1	0.233192715156528	6.88026891969576	0.53231862674153	0.601745318916577	0.999986153304377	-4.64667369702666
DHX58	0.178424376770386	3.57930958607855	0.531039818853725	0.602611116650786	0.999986153304377	-4.62273721272609
TAP1	0.2538473760266	7.97908168154358	0.517008518620385	0.612150897332318	0.999986153304377	-4.64420366772774
NMI	0.180840230332142	6.3154561865447	0.497243815172406	0.625711557075741	0.999986153304377	-4.6489117237798
BST2	0.178782022890647	7.58242583216279	0.491019351110671	0.630011387869455	0.999986153304377	-4.64733867148382
IFI44	0.308296911223005	8.52490315361006	0.468512932136667	0.645672715581466	0.999986153304377	-4.64516963830508
PSMB8	0.190864448868279	6.90140415221528	0.462879329216081	0.649620382103397	0.999986153304377	-4.65136325890432
