# Supplementary material for: Nivolumab plus chemoradiotherapy in locally-advanced cervical cancer: the NICOL phase 1 trial
Source: Nat Commun. 2023 Jun 22;14:3698. doi: 10.1038/s41467-023-39383-8 (PMC10287640; doi:10.1038/s41467-023-39383-8)
Supplement: Supplementary file 6 — Source Data [file 41467_2023_39383_MOESM6_ESM.zip]

Archive with 14 entries (14 files):
- Source Data Figure 3.xlsx
- __MACOSX/._Source Data Figure 3.xlsx
- Source Data Figure 4.xlsx
- __MACOSX/._Source Data Figure 4.xlsx
- Source Data Figure 5.xlsx
- __MACOSX/._Source Data Figure 5.xlsx
- Source Data Supplementary Figure 1.xlsx
- __MACOSX/._Source Data Supplementary Figure 1.xlsx
- Source Data Supplementary Figure 2.xlsx
- __MACOSX/._Source Data Supplementary Figure 2.xlsx
- Source Data Supplementary Figure 3.xlsx
- __MACOSX/._Source Data Supplementary Figure 3.xlsx
- Source Data Supplementary Figure 4.xlsx
- __MACOSX/._Source Data Supplementary Figure 4.xlsx
