# Supplementary material for: Nivolumab plus chemoradiotherapy in locally-advanced cervical cancer: the NICOL phase 1 trial
Source: Nat Commun. 2023 Jun 22;14:3698. doi: 10.1038/s41467-023-39383-8 (PMC10287640; doi:10.1038/s41467-023-39383-8)
Supplement: Supplementary file 6 — Source Data [file 41467_2023_39383_MOESM6_ESM.zip › Source Data Figure 3.xlsx]

## Sheet: Figure 3A
Figure 3A
TILs quantification
	Progression-Free Patients (PF)											Progressive Disease Patients (PD)
Patient nº	1	2	3	4	5	6	7	8	9	10	11	1	2	3	4
% of TILs	70	80	40	30	40	70	70	80	75	15	85	60	90	70	55

## Sheet: Figure 3C
Figure 3C
Nº of cells per mm2
	TUMOR
	Progression-Free Patients (PF)											Progressive Disease Patients (PD)
Patient nº	1	2	3	4	5	6	7	8	9	10	11	1	2	3	4
nº of CD3+ cells	95.65	1481.7	1176.66	421.53	129.81	557.18	288.32	452.92	668.81	348.96	298.09	948.93	361.19	1025.23	65.72
nº of Gzmb+ cells	16.75	6.62	34.73	46.07	1.38	13.44	7.95	14.01	2.5	0.86	0.24	8.71	1.88	21.23	6.43
nº of Foxp3+ cells	39.23	104.37	115.59	58.84	17.73	111.78	14.72	194.23	6.68	49.3	49.52	43.97	42.01	156.32	19.05
nº of CD11c+ cells	287.15	716.41	1130.16	201.81	145.57	403.03	328.63	579.58	352.14	1131.22	93.81	213.12	152.07	250.89	261.71
	STROMA
	Progression-Free Patients (PF)											Progressive Disease Patients (PD)
Patient nº	1	2	3	4	5	6	7	8	9	10	11	1	2	3	4
nº of CD3+ cells	661.33	4946.19	3043.27	1859.91	1052.66	2311.86	2065.12	1489.81	1243.21	424.86	3008.71	3913.67	2190.51	2277.38	383.57
nº of Gzmb+ cells	55.8	1.72	152.23	49.88	2.82	35.91	82.84	39.38	2.77	0.7	2.78	15.97	17.63	43.63	39.08
nº of Foxp3+ cells	200.04	493.76	656.53	81.63	184.17	253.63	187.76	329.77	43.16	85.08	224.05	190.21	238.77	441.24	147.62
nº of CD11c+ cells	455.88	932.51	2993.1	570.27	464.88	953.92	1509.37	965.09	373.32	642.35	234.37	374.92	391.44	511.78	419.29

## Sheet: Figure 3D
Figure 3D
Nº of cells per mm2
	TUMOR
	Progression-Free Patients (PF)											Progressive Disease Patients (PD)
Patient nº	1	2	3	4	5	6	7	8	9	10	11	1	2	3	4
nº of Pan-CK- PD-L1+ cells	44.11	129.6	388.42	77.29	28.92	76.45	190.04	939.22	50.48	11.68	7.18	353.94	1014.29	1588.02	361.02
nº of Pan-CK+ PD-L1+ cells	322.99	1786.62	3687.79	806.08	121.64	2509.95	1200.36	2090.53	80.52	140.97	21.05	328.19	976.98	1221.55	240.46
	STROMA
	Progression-Free Patients (PF)											Progressive Disease Patients (PD)
Patient nº	1	2	3	4	5	6	7	8	9	10	11	1	2	3	4
nº of Pan-CK- PD-L1+ cells	552.55	746.01	3659.84	374.14	244.91	528.59	1612.73	2325.41	226.65	106.19	56.76	252.74	192.04	1682.95	423.29
																						552.55	746.01	3659.84	374.14	244.91	528.59	1612.73	2325.41	226.65	106.19	56.76	252.74	192.04	1682.95	423.29

## Sheet: Figure 3F
Figure 3F
Nº of cells per mm2
	TUMOR
	Progression-Free Patients (PF)											Progressive Disease Patients (PD)
Patient nº	1	2	3	4	5	6	7	8	9	10	11	1	2	3	4
nº of GZMB+ Ki67+ cells	3	2	2	17	29	4	8	11	0	1	4	4	0	16	18
nº of FOXP3+Ki67+ cells	1	0	13	1	7	32	1	12	0	3	1	1	2	9	1
	STROMA
	Progression-Free Patients (PF)											Progressive Disease Patients (PD)
Patient nº	1	2	3	4	5	6	7	8	9	10	11	1	2	3	4
nº of GZMB+ Ki67+ cells	17	3	2	16	44	10	26	16	0	2	3	4	4	17	7
nº of FOXP3+Ki67+ cells	19	3	46	9	23	48	20	40	0	18	12	3	7	32	35

## Sheet: Figure 3H
Figure 3H
Nº of cells per mm2
	TUMOR
	Progression-Free Patients (PF)											Progressive Disease Patients (PD)
Patient nº	1	2	3	4	5	6	7	8	9	10	11	1	2	3	4
nº of CD11c+ CD86+ cells	139	217	419	2340	188	940	117	561	1442	64	128	125	295	5	439
nº of CD8+ CD28+ cells	3	4	21	155	13	83	1	24	14	11	1	21	0	1	18
	STROMA
	Progression-Free Patients (PF)											Progressive Disease Patients (PD)
Patient nº	1	2	3	4	5	6	7	8	9	10	11	1	2	3	4
nº of CD11c+ CD86+ cells	328	118	347	3841	480	1634	539	590	301	243	237	289	274	36	687
nº of CD8+ CD28+ cells	45	29	144	891	325	1511	53	154	7	582	25	924	29	102	171

## Sheet: Figure 3J
Figure 3J
Average distance (μM)
	TUMOR
	Progression-Free Patients (PF)											Progressive Disease Patients (PD)
Patient nº	1	2	3	4	5	6	7	8	9	10	11	1	2	3	4
From CD3+ to Pan-CK+ PD-L1+	174.45	69.93	26.31	11.91	49.27	114.17	30.26	31.05	20.11	115.99	98.84	72.11	102.15	33.07	31.97
	STROMA
	Progression-Free Patients (PF)											Progressive Disease Patients (PD)
Patient nº	1	2	3	4	5	6	7	8	9	10	11	1	2	3	4
From CD3+ to Pan-CK+ PD-L1+	227.27	108.13	75.29	42.07	144.05	151.13	146.95	144.66	82.34	151.97	99.31	190.6	223.95	127.13	280.92

## Sheet: Figure 3K
Figure 3K
Average distance (μM)
	TUMOR
	Progression-Free Patients (PF)											Progressive Disease Patients (PD)
Patient nº	1	2	3	4	5	6	7	8	9	10	11	1	2	3	4
From FOXP3+ KI67+ to CD11c+ Ki67+	176.55	278.9	74.43	100.9	170.284	220.28	54.47	159.2	137.27	0	0	265.98	555.01	212.63	147.88
	STROMA
	Progression-Free Patients (PF)											Progressive Disease Patients (PD)
Patient nº	1	2	3	4	5	6	7	8	9	10	11	1	2	3	4
From FOXP3+ KI67+ to CD11c+ Ki67+	117.51	146.24	62.73	96.71	165.471	181.54	99.8	127.01	124.24	135.9	116.34	185.16	173.96	174.5	183.41

## Sheet: Figure 3L
Figure 3L
Average distance (μM)
	TUMOR
	Progression-Free Patients (PF)											Progressive Disease Patients (PD)
Patient nº	1	2	3	4	5	6	7	8	9	10	11	1	2	3	4
From CD8+ CD28+ PD-1+ to CD11c+ CD86+	26.14	13.01	17.3433	16.6267	13.8463	51.68	89.0125	26.2519	26.6	119.93	24.6323	84.7756	3.35	8.515	18.882
From CD8+ CD28+ PD-1+ to Pan-CK+	2.69	7.5	7.65833	6.675	5.58368	4.38	6.77952	3.23	6.0712	3.04	10.38	4.79	33	6.66773	5.748
	STROMA
	Progression-Free Patients (PF)											Progressive Disease Patients (PD)
Patient nº	1	2	3	4	5	6	7	8	9	10	11	1	2	3	4
From CD8+ CD28+ PD-1+ to CD11c+ CD86+	40.27	13.8233	37.4622	38.7867	7.20471	15.7925	27.2714	22.82	50.7995	48.06	15.4875	63.8203	120.282	25.3508	40.4533
From CD8+ CD28+ PD-1+ to Pan-CK+	88.1533	83.9867	52.02	214.573	132.758	78.235	104.643	136.617	108.744	173.298	112.085	210.664	203.52	155.04	130.738
