# Supplementary material for: Nivolumab plus chemoradiotherapy in locally-advanced cervical cancer: the NICOL phase 1 trial
Source: Nat Commun. 2023 Jun 22;14:3698. doi: 10.1038/s41467-023-39383-8 (PMC10287640; doi:10.1038/s41467-023-39383-8)
Supplement: Supplementary file 6 — Source Data [file 41467_2023_39383_MOESM6_ESM.zip › Source Data Figure 4.xlsx]

## Sheet: Figure 4A
Figure 4A
FACS frequencies of immune populations in the tumor at baseline
	Progression-Free Patients (PF)						Progressive Disease Patients (PD)
Patient nº	2	3	4	5	6	8	1	2	3	4
% of CD3+ T cells (among CD45)	82.1	73.9	68.2	86.6	79.6	72.2	84	49.8	63.6	29.5
% of CD4+ Tconv (among CD45)	35.7	51.2	27.3	44.9	49.3	53.9	33.7	40.6	61.1	46.5
% of CD4+ Treg cells (among CD3)	21.8	34.5	17.4	34.8	37.9	48.1	37.3	24.5	37.6	42.9
% of CD8+ T cells (among CD3)	13.3	16.3	10.1	9.76	9.86	4.95	8.77	3.9	17.3	8.18
	60.7	40.2	57.3	48.5	40.7	40.5	59.3	50.1	31.7	40.5

## Sheet: Figure 4B
Figure 4B
Spearman correlation between the intratumoral frequency of CD3 and Tregs at baseline (assessed by FACS)
	Patient nº	Treg	CD3
PF	2	10.9	82.1
	3	12	73.9
	4	2.26	68.2
	5	8.45	86.6
	6	7.85	79.6
	8	3.57	72.2
PD	1	2.41	84
	2	7.36	49.8
	3	2.02	63.6
	4	11	29.5

## Sheet: Figure 4C
Figure 4C
Frequency of intratumoral CD4 and CD8 T cell subsets at baseline assessed by FACS
	CD4 T conv
	Progression-Free Patients (PF)						Progressive Disease Patients (PD)
Patient nº	2	3	4	5	6	8	1	2	3	4
EMRA	1.13	0.049	1.02	0.36	0.83	4.07	0.25	1.19	0.17	1.83
CD45RA+ CD27+	0.55	2.12	1.91	2	0.72	5.22	1.09	2.09	1.82	0.46
CM	13.3	36	47.8	36.7	32.5	30.5	54.3	18.1	50.8	31.5
EM	85	61.8	49.3	60.9	66	60.2	44.3	78.6	47.3	66.2
	CD8 T cells
	Progression-Free Patients (PF)						Progressive Disease Patients (PD)
Patient nº	2	3	4	5	6	8	1	2	3	4
EMRA	0.14	12.05	17	8.71	0.65	1.33	0.43	6.96	3.73	14.7
CD45RA+ CD27+	2.2	1.32	5.48	2.85	1.65	11.4	2.1	2.61	1.18	2.58
CM	92.8	85.9	24.7	40	82.1	60.3	76.9	43.8	52.1	27.3
EM	11.82	18.45	18.4	42.7	11.9	22.65	15.3	41.6	36.1	55.9

## Sheet: Figure 4D
Figure 4D
Geomean (gMFI) of PD-1 in intratumoral EMRA CD4+ T cells (Normalized to Isotype Control) at baseline assessed by FACS
	Progression-Free Patients (PF)						Progressive Disease Patients (PD)
Patient nº	2	3	4	5	6	8	1	2	3	4
gMFI	3058	2307	2024	1545	681	410	1070	146	86	304

## Sheet: Figure 4E
Figure 4E
FACS Frequency of intratumoral Lineage- HLA-DR+ CD11c+ cells among CD45 at baseline
	Progression-Free Patients (PF)						Progressive Disease Patients (PD)
Patient nº	2	3	4	5	6	8	1	2	3	4
Frequency	4.32	1.67	5.54	1.32	1.38	1.8	1.14	0.98	1.92	0.77

## Sheet: Figure 4F
Figure 4F
FACS frequency of intratumoral PD-L1+ TAMs (CD14+CD16+CD163+CD206+ cells) at baseline
	Progression-Free Patients (PF)						Progressive Disease Patients (PD)
Patient nº	2	3	4	5	6	8	1	2	3	4
Frequency	35.4	15	0	3.33	0	58.1	75	46.7	70.3	21.1

## Sheet: Figure 4G
Figure 4G
Geomean (gMFI) of ICOS-L in intratumoral TAMs (CD14+CD16+CD163-CD206- cells) (Normalized to Isotype Control) at baseline assessed by FACS
	Progression-Free Patients (PF)						Progressive Disease Patients (PD)
Patient nº	2	3	4	5	6	8	1	2	3	4
gMFI	443	611	357	280	307	592	92	66	37	207

## Sheet: Figure 4H
Figure 4H
FACS frequency of intratumoral CD141+ conventional Dendritic Cells type 1 at baseline
	Progression-Free Patients (PF)						Progressive Disease Patients (PD)
Patient nº	2	3	4	5	6	8	1	2	3	4
Frequency	51	65.4	60	50	54.4	37.4	42.4	16.2	56.3	20
