# Supplementary material for: Nivolumab plus chemoradiotherapy in locally-advanced cervical cancer: the NICOL phase 1 trial
Source: Nat Commun. 2023 Jun 22;14:3698. doi: 10.1038/s41467-023-39383-8 (PMC10287640; doi:10.1038/s41467-023-39383-8)
Supplement: Supplementary file 6 — Source Data [file 41467_2023_39383_MOESM6_ESM.zip › Source Data Figure 5.xlsx]

## Sheet: Figure 5A
Figure 5A
FACS frequencies of immune populations in the peripheral blood at baseline, week 3 and week 6 on-treatment
	Progression-Free Patients (PF)											Progressive Disease Patients (PD)
Patient nº	1	2	3	4	5	6	7	8	9	10	11	1	2	3	4
CD4+ Tconv Baseline	63.7	52.6			68.1	58.4		73.6	65.4	70.7		58.1		71	51.9
CD4+ Tconv week 3	65.9		68.1	64.9	67.5	60.9	62.9	67.5	58	65.4		59.5	67.1	54.9	58
CD4+ Tconv week 6		52.8	55.8	61.2		25.7	56.8	63.9	42.8	62.4	51.3	56.1	35.6	22.6	33.8
CD4+ Treg Baseline	3.81	3.38			1.31	2.04		2.63	3.08	1.97		2.52		3.04	1.11
CD4+ Treg week 3	2.01		1.64	3.8	2.78	1.76	3.42	5.85	4.35	1.85		1.59	2.14	4.15	1.15
CD4+ Treg week 6		5.07	1.69	1.88		1.08	3.65	10.3	4.57	2.22	2.82	2.56	2.81	0.93	1.28
CD8+ Baseline	28	35.3			24.8	33.4		20.6	25.7	23.4		35.1		21	35.7
CD8+ week 3	26.9		19.4	23.2	23.8	28.5	29	22.1	27.9	21.2		32.5	23.6	32.3	30.3
CD8+ week 6		34.8	33.6	27.8		68.9	30.1	20.4	31	27	34	30.9	53.5	62.2	31.5

## Sheet: Figure 5B
Figure 5B
Geomean (gMFI) of PD-1 in peripheral blood CD4+ Tconv cells (Normalized to Isotype Control)
	Progression-Free Patients (PF)											Progressive Disease Patients (PD)
Patient nº	1	2	3	4	5	6	7	8	9	10	11	1	2	3	4
Baseline	306	472			168	211		159.4	194	184		391		164	237
Week 3	31		104	239	441	248.5	15	115	299	109		154	201.5	368	314
Week6		313.2	232	217.8		486.1	6	329.1	414	254	650.3	398	735	702	460

## Sheet: Figure 5C
Figure 5C
FACS frequencies of PD-1+ Tconv in the peripheral blood at baseline, week 3 and week 6 on-treatment
	Progression-Free Patients (PF)											Progressive Disease Patients (PD)
Patient nº	1	2	3	4	5	6	7	8	9	10	11	1	2	3	4
Baseline	5.68	30.1			4.14	9.84		8.55	5.52	6.62		19.2		6.35	23.6
Week 3	0.41		7.52	10.7	17.5	13.2	1.28	8.38	10.1	4.35		4.78	13.6	17.7	14.4
Week 6		14.5	14.2	14.1		24.2	0.61	7.34	17.6	11.2	28.7	7.86	36.9	41	26.1

## Sheet: Figure 5D
Figure 5D
FACS frequencies of PD-1+ EMRA CD4+ Tconv in the peripheral blood at baseline, week 3 and week 6 on-treatment
	Progression-Free Patients (PF)											Progressive Disease Patients (PD)
Patient nº	1	2	3	4	5	6	7	8	9	10	11	1	2	3	4
Baseline	18.8	52.6			28.8	5.24		22.9	36.5	4.01		45.1		12.6	51.6
Week 3	0.052		40.2	12.1	17.1	15.4	21.2	11.3	20.6	8.51		22.1	48.9	5.88	52.8
Week 6		17.5	28	19.8		12.4	17.8	6.61	30.1	15.5	35	31.1	77.6	33.3	55

## Sheet: Figure 5E
Figure 5E
FACS frequencies of PD-1+ EM CD4+ Tconv in the peripheral blood at baseline, week 3 and week 6 on-treatment
	Progression-Free Patients (PF)											Progressive Disease Patients (PD)
Patient nº	1	2	3	4	5	6	7	8	9	10	11	1	2	3	4
Baseline	26.5	59.5			21.3	15.9		26.7	37.9	9.83		31.3		22.1	30.7
Week 3	0.11		35.1	16.7	22.4	13.3	6.9	11.1	25.4	4.63		6.42	18	22.1	33.2
Week 6		32.1	32.2	12.7		26.4	3.63	10.8	31.7	12.3	42.9	11.1	64	56.8	55.8

## Sheet: Figure 5F
Figure 5F
Geomean (gMFI) of OX40 in peripheral blood EMRA CD4+ Tconv cells (Normalized to Isotype Control)
	Progression-Free Patients (PF)											Progressive Disease Patients (PD)
Patient nº	1	2	3	4	5	6	7	8	9	10	11	1	2	3	4
Baseline	451	342			202.7	336.5		492.3	347	299.5		599		259.4	130.8
Week 3	325		390	341.6	441.3	355	310	340	322.2	343.5		567	239.4	398.4	270
Week 6		534	427	382.9		285.8	382	567.2	353.5	524	234.4	7	170.5	300.1	229.9

## Sheet: Figure 5G
Figure 5G
FACS frequencies of Ki67+ Tregs in the peripheral blood at baseline, week 3 and week 6 on-treatment
	Progression-Free Patients (PF)											Progressive Disease Patients (PD)
Patient nº	1	2	3	4	5	6	7	8	9	10	11	1	2	3	4
Baseline	10.2	15.5			2.52	7.82		14.7	12.3	17.6		25.6		20.2	29
Week 3	12.8		9.82	15	25.4	0.073	0.32	27.8	31.6	2.31		13.1	0.06	4.26	10.8
Week 6		22.8	3.87	10.8		0.051	21	4.44	23	0	6.77	19.4	3.5	0	35.7

## Sheet: Figure 5H
Figure 5E
FACS frequencies of PD-1+ EM CD8+ Tconv in the peripheral blood at baseline, week 3 and week 6 on-treatment
	Progression-Free Patients (PF)											Progressive Disease Patients (PD)
Patient nº	1	2	3	4	5	6	7	8	9	10	11	1	2	3	4
Baseline	56.5	48.8			11.5	6.72		16.7	6.27	9.68		40.7		1.58	13.5
Week 3	17.6		27.1	28.5	21.6	49.4	23.5	43.6	12.4	25.1		47.8	32.9	28.8	12.5
Week 6		23.6	31.6	30.1		13.4	8.3	24.2	20.7	27	18	28.4	37.1	55.9	36.3
