# Supplementary material for: Nivolumab plus chemoradiotherapy in locally-advanced cervical cancer: the NICOL phase 1 trial
Source: Nat Commun. 2023 Jun 22;14:3698. doi: 10.1038/s41467-023-39383-8 (PMC10287640; doi:10.1038/s41467-023-39383-8)
Supplement: Supplementary file 6 — Source Data [file 41467_2023_39383_MOESM6_ESM.zip › Source Data Supplementary Figure 1.xlsx]

## Sheet: Supp Figure 1B
Supp Figure 1B
Spaghetti plots
Baseline = 1 week before treatment initiation
Week = n weeks after treatment initiation
Progression-Free (PF) Patients
Patient n°	Timepoint	Neutrophil counts (10^9/L)	Lymphocyte counts (10^9/L)	Leukocyte counts (10^9/L)
1	Baseline	3.5	1.4	6
	Week 1	3.5	1.4	6
	Week 2	4.4	0.6	5.9
	Week 3	4.1	0.4	5.2
	Week 4	2.1	0.3	3.4
	Week 5	1.2	0.2	2.3
	Week 7	1.1	0.3	1.9
	Week 9	1	0.2	1.9
	Week 11	1.8	0.5	3.1
	Week 13	1.7	0.5	3.1
	Week 15	1.9	0.4	3.1
	Week 17	2	0.6	3.4
	Week 19	2.2	0.5	3.6
	Week 21	1.6	0.6	3
	Week 23	1.4	0.5	2.6
	Week 25	1.5	0.6	2.9
2	Baseline	4.5	1.4	7.2
	Week 1	4.5	1.4	7
	Week 2	4	1	5.9
	Week 3	3.8	0.6	5
	Week 4	2.2	0.4	3
	Week 5	1.2	0.3	1.8
	Week 7	0.6	0.3	1.1
	Week 9	0.8	0.5	1.5
	Week 11	1.7	0.8	3.1
	Week 13	1.7	0.8	2.8
	Week 15	2.7	0.6	4.2
	Week 17	2.1	0.7	3.3
	Week 19	2.3	0.8	3.6
	Week 21	2.1	0.9	3.6
	Week 25	2	0.9	3.3
3	Baseline	5.6	0.6	6.8
	Week 1	5.5	1.2	7.3
	Week 2	8.5	0.4	9.4
	Week 3	6.9	0.3	7.9
	Week 4	3.5	0.2	4.1
	Week 5	2.9	0.2	3.4
	Week 7	1.4	0.2	1.9
	Week 9	3.2	0.3	4.2
	Week 11	3.4	0.8	5
	Week 13	5.2	0.8	7.1
	Week 15	8	0.6	9.5
	Week 17	5.2	0.6	6.4
	Week 19	4.4	0.8	5.7
	Week 21	4.6	0.6	5.8
	Week 23	5.1	0.8	6.5
	Week 25	4.4	0.8	5.7
4	Baseline	2.7	0.8	4.3
	Week 1	3.7	0.8	5
	Week 2	2.6	0.4	3.5
	Week 3	2.2	0.3	3
	Week 4	2.2	0.2	2.8
	Week 5	2	0.3	2.6
	Week 7	1.2	0.2	1.7
	Week 9	2.2	0.5	3
	Week 11	2.5	0.5	3.6
	Week 13	1.9	0.4	2.5
	Week 15	2.1	0.4	2.8
	Week 17	1.8	0.7	2.9
	Week 19	2.1	0.6	3.3
	Week 21	1.2	0.9	2.6
	Week 23	1.8	1	3.1
5	Baseline	2.8	2.1	5.3
	Week 1	3.2	1.9	5.9
	Week 2	3.2	0.7	4.6
	Week 3	2.7	0.7	4.1
	Week 4	2.5	0.5	3.8
	Week 5	2.4	0.3	3.3
	Week 7	1.2	0.4	2
	Week 9	2.3	0.5	3.3
	Week 11	2.1	0.6	3.3
	Week 13	2.7	0.7	4.1
	Week 15	2.5	0.6	3.7
	Week 17	2.5	0.7	3.6
	Week 19	2.4	0.6	3.5
	Week 21	2.3	0.6	3.3
	Week 23	2.6	0.8	3.8
	Week 25	3.4	0.7	4.7
6	Baseline	8.7	2.8	13
	Week 1	7.9	2.9	13
	Week 2	10	0.7	13
	Week 3	3.9	0.6	5.4
	Week 4	2.1	0.8	3.4
	Week 5	1.6	0.4	2.4
	Week 7	0.9	1.1	2.5
	Week 9	2.4	1	4
	Week 11	3	1.2	5.3
	Week 13	3.4	1.5	6.2
	Week 15	3.8	1.4	6.9
	Week 17	2.8	1.4	6.4
	Week 19	2.9	1.3	5.7
	Week 21	2.4	1.4	4.5
	Week 23	3	1.4	5
	Week 25	3.1	1.5	5.4
7	Baseline	3.8	1.1	5.6
	Week 1	3.8	1.1	5.6
	Week 2	5.3	0.4	6.4
	Week 3	3.5	0.3	4.3
	Week 4	1.9	0.2	2.7
	Week 5	1.7	0.1	2.1
	Week 7	0.6	0.2	1.1
	Week 9	0.8	0.2	1.3
	Week 11	2.2	0.2	3
	Week 13	2.8	0.4	3.7
	Week 15	2.3	0.4	3.2
	Week 17	2.2	0.3	3
8	Baseline	5.9	2.5	9.2
	Week 1	11	2	14
	Week 2	7.1	1.2	8.8
	Week 3	3.5	0.6	4.8
	Week 4	3.5	0.4	4.5
	Week 5	5.3	0.3	6.2
	Week 7	2.8	0.3	3.6
	Week 9	2.9	0.4	3.9
	Week 11	3.7	0.5	5
	Week 13	7	0.6	8.4
	Week 15	5.2	0.7	6.5
	Week 17	5	0.6	6.3
	Week 19	5.8	0.8	7.3
	Week 21	5.8	0.7	7.2
	Week 23	6.5	0.8	8
	Week 25	5.2	0.7	6.5
9	Baseline	4.8	1.4	7.3
	Week 1	3.7	1.4	6
	Week 2	3.7	0.9	5.3
	Week 3	2.3	0.7	3.7
	Week 4	1.6	0.4	2.7
	Week 5	1.4	0.4	2.5
	Week 7	1	0.4	1.7
	Week 9	1.4	0.4	2.8
	Week 11	1.8	0.5	2.9
	Week 13	2	0.7	3.4
	Week 15	2.4	0.8	4.1
	Week 17	2.6	0.6	4.1
	Week 19	2.4	0.7	3.8
	Week 21	1.8	0.8	3.2
	Week 23	2.2	0.5	3.5
	Week 25	1.9	0.7	3.3
10	Baseline	4.7	1.8	7
	Week 1	3.8	2.7	7.2
	Week 2	3.4	0.8	2.7
	Week 3	2.9	0.5	3.9
	Week 4	3	0.5	4.1
	Week 5	2.4	0.4	3.4
	Week 7	2.5	0.2	3.1
	Week 9	2.5	0.4	3.2
	Week 11	2	0.4	3
	Week 13	3.5	0.5	4.7
	Week 15	3.5	0.4	4.5
	Week 17	2.7	0.4	3.7
	Week 19	3.5	0.4	4.5
	Week 21	3.5	0.5	4.6
	Week 23	3.3	0.6	4.5
11	Baseline	10	1.5	13
	Week 1	7.2	2.1	11
	Week 2	5.1	0.6	6.6
	Week 3	2.6	0.6	4
	Week 4	1.7	0.5	3
	Week 5	1	0.3	1.8
	Week 7	1	0.4	2.1
	Week 9	1.2	0.8	2.4
	Week 11	3.1	0.8	4.8
	Week 13	3	0.8	5.2
	Week 15	2.3	0.7	4.4
	Week 17	1.8	0.7	3.2
	Week 19	2.1	0.8	3.4
	Week 21	2.3	1	4
	Week 23	2.4	1	4.2
	Week 25	3	0.9	4.5
12	Baseline	5.7	1.6	8.2
	Week 1	5.2	1.3	7.2
	Week 2	5	0.7	6.4
	Week 3	5.2	0.4	6
	Week 4	2.7	0.5	3.7
	Week 5	1.7	0.3	2.3
	Week 7	0.6	0.3	1.3
	Week 9	7.4	0.3	8.4
	Week 11	4.5	0.4	5.4
	Week 13	5	0.5	6.2
	Week 15	4.4	0.4	5.3
	Week 17	3.2	0.5	4.1
	Week 19	3.3	0.6	4.4
	Week 21	2.8	0.6	3.8
	Week 23	4.5	0.5	5.6
	Week 25	4.1	0.6	5.2
Progressive Disease (PD) Patients
1	Baseline	3.9	1	5.8
	Week 1	3.9	1.3	6.3
	Week 2	3.7	0.7	5.4
	Week 3	4.3	0.3	5.4
	Week 4	2.5	0.4	3.5
	Week 5	2	0.2	2.8
	Week 7	1.3	0.3	1.8
	Week 9	1.5	0.3	2.2
	Week 11	1.2	0.4	1.9
	Week 13	1.5	0.4	2.3
	Week 15	2	0.3	2.9
	Week 17	2.3	0.5	3.3
	Week 19	1.8	0.4	2.5
	Week 21	2.3	0.7	3.5
2	Baseline	6.9	2.2	9.9
	Week 1	5.4	2.6	8.8
	Week 2	4.6	0.6	5.7
	Week 3	3.8	0.3	4.6
	Week 4	2.7	0.2	3.4
	Week 5	2.1	0.2	2.7
	Week 7	0.8	0.4	1.6
	Week 9	2.7	0.5	3.7
	Week 11	2.8	0.7	4.2
	Week 13	3.5	0.6	4.6
	Week 15	2.7	0.7	3.9
	Week 17	3.6	0.6	4.7
	Week 19	3.2	0.5	4.1
	Week 21	4.2	0.6	5.4
	Week 23	4.8	0.8	6.2
	Week 25	7.3	0.9	8.8
3	Baseline	13	1.8	17
	Week 1	8.3	1.8	12
	Week 2	8.3	0.4	10
	Week 3	7.9	0.3	9.6
	Week 4	6.4	0.4	8
	Week 5	5.8	0.2	6.8
	Week 7	2.7	0.7	4.3
	Week 9	3.1	0.5	4.4
	Week 11	6.1	0.2	7.5
	Week 13	7.4	0.4	9.2
	Week 15	4.8	0.5	6.6
4	Baseline	12	1.4	15
	Week 1	8.9	1.3	11
	Week 2	16	1.3	18.6
	Week 3	9	0.5	11
	Week 4	4.1	0.4	5.1
	Week 5	2.8	0.2	3.4
	Week 7	1.5	0.4	2.5
	Week 9	3.8	0.7	5.3
	Week 11	1.9	1	3.4
	Week 13	1.3	0.9	2.6
	Week 15	3.4	1.1	5
	Week 17	3.1	1	4.7
	Week 19	2.6	0.9	4
	Week 21	3.3	1	4.9
	Week 23	3.1	1.1	4.8
	Week 25	4	1.1	5.8
