# Supplementary material for: Nivolumab plus chemoradiotherapy in locally-advanced cervical cancer: the NICOL phase 1 trial
Source: Nat Commun. 2023 Jun 22;14:3698. doi: 10.1038/s41467-023-39383-8 (PMC10287640; doi:10.1038/s41467-023-39383-8)
Supplement: Supplementary file 6 — Source Data [file 41467_2023_39383_MOESM6_ESM.zip › Source Data Supplementary Figure 2.xlsx]

## Sheet: Supp Figure 2B
Supp Figure 2B
Nº of cells per mm2 (multiplex IHC)
	TUMOR
	Progression-Free Patients (PF)											Progressive Disease Patients (PD)
Patient nº	1	2	3	4	5	6	7	8	9	10	11	1	2	3	4
CD3+ PD-L1+	22.9	566.64	843.89	100.86	13.11	192.45	94.68	292.47	70.93	25.95	2.92	0	59.22	86.38	356.19
GZMB+ PD-L1+	8.91	4.1	28.01	18.17	0.21	8.6	4.27	10.18	0.42	0.86	0	0.14	1.39	0.63	10.51
FOXP3+ PD-L1+	2	57	137	480	125	55	297	80	2146	6	29	31	110	828	94
CD11c+ PD-L1+	128.3	538.89	972.55	84.04	41.34	227.47	177.57	474.36	48.82	130.59	13.63	0.82	57.44	55.03	184.07
	STROMA
	Progression-Free Patients (PF)											Progressive Disease Patients (PD)
Patient nº	1	2	3	4	5	6	7	8	9	10	11	1	2	3	4
CD3+ PD-L1+	148.36	595.61	1998.94	194.44	90.37	212.11	552.12	597.08	178.95	43.9	30.96	162.11	62.45	638.42	57.71
GZMB+ PD-L1+	23.57	0.43	89.3	21.54	0.18	8.98	38.05	26.84	0.67	0.18	0.4	1.88	1.62	22.59	6.79
FOXP3+ PD-L1+	33	290	197	1087	23	278	39	380	2688	123	156	201	52	1944	332
CD11c+ PD-L1+	209.99	533.29	2585.74	150.22	101.21	390.55	746.89	731.33	75	115.08	23.81	97.55	57.6	344.42	103.9

## Sheet: Supp Figure 2C
Supp Figure 2C
Nº of cells per mm2 (multiplex IHC)
	STROMA
	Progression-Free Patients (PF)											Progressive Disease Patients (PD)
Patient nº	1	2	3	4	5	6	7	8	9	10	11	1	2	3	4
CK+ PD-L1+	92.13	252.68	1291.38	117.91	29.01	125.69	285.28	270.57	30.62	52.61	2.18	18.53	13.08	175.72	1.6

## Sheet: Supp Figure 2D
Supp Figure 2D
Spearman correlation between the intratumoral frequency of CD3+ and CD11c+ cells at baseline assessed by multiplex IHC
	TUMOR
	Patient nº	CD3	CD11c
PF	1	95.65	287.15
	2	1481.7	716.41
	3	1176.66	1130.16
	4	421.53	201.81
	5	129.81	145.57
	6	557.18	403.03
	7	288.32	328.63
	8	452.92	579.58
	9	668.81	352.14
	10	348.96	1131.22
	11	298.09	93.81
PD	1	948.93	213.12
	2	361.19	152.07
	3	1025.23	250.89
	4	65.72	261.71

## Sheet: Supp Figure 2E
Supp Figure 2C
Nº of cells per mm2 (multiplex IHC)
	TUMOR
	Progression-Free Patients (PF)											Progressive Disease Patients (PD)
Patient nº	1	2	3	4	5	6	7	8	9	10	11	1	2	3	4
CD11c+ Ki67+	3.02734	7.88826	205.99	62.0207	13.2729	201.69	7.92756	46.9217	9.03695	10.7033	8.9729	22.5572	6.80013	28.6934	8.49837
Pan-CK+ Ki67+	99.747	28.9236	1280.33	459.434	607.948	3070.83	293.732	484.458	11.5673	1421.83	706.371	579.797	671.605	420.8	365.334
	STROMA
	Progression-Free Patients (PF)											Progressive Disease Patients (PD)
Patient nº	1	2	3	4	5	6	7	8	9	10	11	1	2	3	4
CD11c+ Ki67+	27	24	263	112	50	138	61	61	4	46	18	11	17	27	27

## Sheet: Supp Figure 2F
Supp Figure 2F
Nº of cells per mm2 (multiplex IHC)
	TUMOR
	Progression-Free Patients (PF)											Progressive Disease Patients (PD)
Patient nº	1	2	3	4	5	6	7	8	9	10	11	1	2	3	4
CD8+ CD28+ PD-1+	0	0	3	32	0	5	0	3	1	0	0	2	0	0	2
CD8+ CD28+ PD-1-	3	4	21	155	13	83	1	24	14	11	1	21	0	1	18
	STROMA
	Progression-Free Patients (PF)											Progressive Disease Patients (PD)
Patient nº	1	2	3	4	5	6	7	8	9	10	11	1	2	3	4
CD8+ CD28+ PD-1+	0	1	10	86	10	10	4	17	0	1	0	9	0	12	9
CD8+ CD28+ PD-1-	45	29	144	891	325	1511	53	154	7	582	25	924	29	102	171
