# Supplementary material for: Nivolumab plus chemoradiotherapy in locally-advanced cervical cancer: the NICOL phase 1 trial
Source: Nat Commun. 2023 Jun 22;14:3698. doi: 10.1038/s41467-023-39383-8 (PMC10287640; doi:10.1038/s41467-023-39383-8)
Supplement: Supplementary file 6 — Source Data [file 41467_2023_39383_MOESM6_ESM.zip › Source Data Supplementary Figure 3.xlsx]

## Sheet: Supp Figure 3B
Supp Figure 3B
FACS frequency of intratumoral PD-1+ cells among CD4+ Tconv, CD4+ Tregs and CD8+ T cells at baseline
	Progression-Free Patients (PF)						Progressive Disease Patients (PD)
Patient nº	2	3	4	5	6	8	1	2	3	4
PD1+ Tconv	30.7	25.3	51.8	20.9	68	47.7	19.5	65.5	33.5	49.8
PD1+ Tregs	5.19	43	40.1	47.3	57.9	20.7	0.043	0.29	43	89.6
PD1+ CD8	80.6	23.4	71.2	55.6	66	64.7	61.8	51.8	40.7	43.7

## Sheet: Supp Figure 3C
Supp Figure 3C
FACS frequency of intratumoral PD-1+ cells among CD4+ Tconv and CD8+ T cells subsets at baseline
	CD4 T conv
	Progression-Free Patients (PF)						Progressive Disease Patients (PD)
Patient nº	2	3	4	5	6	8	1	2	3	4
PD-1+ EMRA	36.5	50	25	50	31.4	20.7	12.5	41.8	15.9	50
PD-1+ CD45RA+ CD27+	13.7	8.05	26.7	18.2	29.5	11.6	0	5.63	5.76	5.14
PD-1+ CM	24.2	28.9	51.1	50.7	70.3	11.6	62.2	58.1	27.8	40.6
PD-1+ EM	36	23.7	54.1	52.4	67.8	49.9	57.1	69.1	39.3	54.5
	CD8 T cells
	Progression-Free Patients (PF)						Progressive Disease Patients (PD)
Patient nº	2	3	4	5	6	8	1	2	3	4
PD-1+ EMRA	1.27	0	48.3	33.5	25.4	35.7	22.1	41.7	20.4	22.9
PD-1+ CD45RA+ CD27+	5.95	0.49	41	40.7	22.2	44.3	21.4	20.9	21.5	40
PD-1+ CM	81	24.7	67.7	63.7	69.3	77.3	66.7	67.8	47.1	72.3
PD-1+ EM	30.9	0	70.3	55.5	65	69.8	57.7	63.8	38	59.4

## Sheet: Supp Figure 3E
Supp Figure 3E
FACS frequency of intratumoral CD14+, CD16+ and CD14+ CD16+ cells among HLA-DR+ CD11c+ myeloid cells at baseline
	Progression-Free Patients (PF)						Progressive Disease Patients (PD)
	2	3	4	5	6	8	1	2	3	4
CD14+	7.01	0.46	1.02	0.84	2.5	0.59	5.66	7.03	4.16	1.52
CD16+	30.1	71.1	36.7	55.8	46.6	82.6	41.1	55.7	45.8	38.8
CD14+ CD16+	27	17.4	48	34.2	33.7	10.4	19.2	27.4	32.7	52.1

## Sheet: Supp Figure 3F
Supp Figure 3F
FACS frequency of intratumoral CD163+, CD206+, double positive (DP) and double negative (DN) CD14+ TAMs at baseline
	Progression-Free Patients (PF)						Progressive Disease Patients (PD)
	2	3	4	5	6	8	1	2	3	4
CD163+	60.9	22.1	44.4	64.1	96.8	13.4	56	77.2	48.7	14.7
CD206+	9.83	24.2	8.33	3.57	0	5.15	3.67	0.69	2.53	2.94
DP	21.3	24.4	38.9	19.5	3.18	81.1	19.3	20.7	32.9	0.98
DN	7.96	29.2	8.33	12.8	0	0.36	21.1	1.38	16	81.4

## Sheet: Supp Figure 3G
Supp Figure 3G
FACS frequency of intratumoral CD163+, CD206+, double positive (DP) and double negative (DN) CD14+ CD16+ TAMs at baseline
	Progression-Free Patients (PF)						Progressive Disease Patients (PD)
	2	3	4	5	6	8	1	2	3	4
CD163+	30.11	20.5	42.6	79.4	98.5	42.6	51	65.5	36.1	7.3
CD206+	13.1	29.1	8.51	2.15	0	16.7	13.7	0	4.73	2.19
DP	33.7	10.6	34	9.2	1.51	27.2	11.8	31.1	7.69	0.73
DN	23	39.7	14.9	9.2	0.51	13.5	23.5	3.36	51.8	89.8
