# Supplementary material for: Nivolumab plus chemoradiotherapy in locally-advanced cervical cancer: the NICOL phase 1 trial
Source: Nat Commun. 2023 Jun 22;14:3698. doi: 10.1038/s41467-023-39383-8 (PMC10287640; doi:10.1038/s41467-023-39383-8)
Supplement: Supplementary file 6 — Source Data [file 41467_2023_39383_MOESM6_ESM.zip › Source Data Supplementary Figure 4.xlsx]

## Sheet: Supp Figure 4B
Supp Figure 4B
FACS frequency of peripheral blood PD-1+ Tregs at baseline, week 3 and week 6 on-treatment
	Progression-Free Patients (PF)											Progressive Disease Patients (PD)
Patient nº	1	2	3	4	5	6	7	8	9	10	11	1	2	3	4
Baseline	27.7	21.8			2.18	3.98		3.83	13.3	6.36		15.2		2.31	2.26
Week 3	1.96		15.3	7.74	16.9	4.93	2.59	13.3	11.6	8.91		7.05	5.18	10.6	9.38
Week 6		15.8	12.3	3.37		9.76	0.74	4.08	8.89	12.1	16.7	7.11	19.8	13.8	17.9

## Sheet: Supp Figure 4C
Supp Figure 4C
FACS frequency of peripheral blood PD-1+ CD8 T cells at baseline, week 3 and week 6 on-treatment
	Progression-Free Patients (PF)											Progressive Disease Patients (PD)
Patient nº	1	2	3	4	5	6	7	8	9	10	11	1	2	3	4
Baseline	24	44.6			27.2	16.2		36.9	12.5	5.52		36.8		8.54	30.4
Week 3	2.16		12.7	20.3	24.7	43.3	5.9	31.6	8.9	16.3		25.1	35.5	31	17.1
Week 6		16.4	44	34		25.3	5.04	17.9	20.8	21.6	25.4	12.2	30	63.9	33

## Sheet: Supp Figure 4D
Supp Figure 4D
FACS frequency of peripheral blood CD4 Tconv subsets cells at baseline, week 3 and week 6 on-treatment
	CD4 Tconv
	Progression-Free Patients (PF)										Progressive Disease Patients (PD)
Patient nº	1	2	3	4	5	6	7	8	9	10	11	1	2	3	4
EMRA Baseline	2.34	1.66			0.17	0.8		0.68	0.31	0.5		0.13		0.12	1.47
EMRA week 3	4.51		0.4	4.43	0.33	0.84	1.08	1.57	8.68	0.44		0.24	0.96	0.096	3.23
EMRA week 6		0.49	0.16	4.5		0.36	0.35	1.35	2.86	0.57	2.2	0.8	1.05	0.62	1.3
NAÏVE Baseline	70.3	33.9			38.4	21.4		67.8	58.1	51.3		22.8		60.8	8.67
NAÏVE week 3	61.6		34.5	12.4	24.3	3.7	43.5	43.3	51.4	25.1		13.8	3	22.6	5.31
NAÏVE week 6		25.2	29.5	15.3		2.77	30.5	28.5	45.7	9.66	7.79	15.5	3.93	15.3	2.44
CM Baseline	24.2	51.4			52.8	60.5		27.7	34.4	42.3		69		36.5	66.1
CM week 3	28.3		50	55.4	59.5	47.1	49.2	43.7	20.3	56.1		75.5	58.9	64.6	64.3
CM week 6		62.1	59.9	54.2		52.3	62.9	60.9	40	65.2	51.7	71.7	57.4	69.8	65.2
EM Baseline	3.11	13			8.62	17.3		3.91	7.22	5.91		8.05		2.62	23.7
EM week 3	5.51		15.1	27.7	16	48.4	6.29	11.5	19.6	18.4		10.4	37.1	12.7	27.2
EM week 6		12.2	10.4	26		44.6	6.24	9.2	11.4	24.6	38.3	11.9	37.6	14.3	31.1

## Sheet: Supp Figure 4E
Supp Figure 4E
FACS frequency of peripheral blood PD1+ NAÏVE and CM CD4 Tconv subsets at baseline, week 3 and week 6 on-treatment
	CD4 Tconv
	Progression-Free Patients (PF)										Progressive Disease Patients (PD)
Patient nº	1	2	3	4	5	6	7	8	9	10	11	1	2	3	4
PD-1+ NAÏVE Baseline	42.3	5.41			0.12	1.29		2.41	1.99	0.29		4.96		0.32	0.63
PD-1+ NAÏVE week 3	1.31		3.71	3.94	1.54	3.45	0.65	3.83	2.55	1.01		1.14	1.9	1.38	4.98
PD-1+ NAÏVE week 6	1.43	0.66	1.89	1.43		6.4	0.27	1.51	3.21	3.21	2.42	2.36	7.76	6.49	6.69
PD-1+ CM Baseline	51.8	38.3			4.2	11.2		20.7	20.9	9.56		29.5		15.2	11.9
PD-1+ CM week 3	0.99		5.7	12.8	25.5	16	1.76	16.2	22.5	7.16		7.44	5.85	24.6	7.59
PD-1+ CM week 6	0.92	19.2	19.9	10.4		27.9	0.84	12.2	33.9	14.8	27.2	11.6	26.2	48.4	16.7

## Sheet: Supp Figure 4F
Supp Figure 4F
FACS frequency of peripheral blood Ki67+ CD4 Tconv cells at baseline, week 3 and week 6 on-treatment
	Progression-Free Patients (PF)											Progressive Disease Patients (PD)
Patient nº	1	2	3	4	5	6	7	8	9	10	11	1	2	3	4
Baseline	1.29	5.09			0.4	2.22		2.05	1.53	2.01		2.19		3.69	3.09
Week 3	2.02		2.74	4.68	14.7	0.25	0.22	5.14	5.85	1.51		2.61	0.18	1.97	2.84
Week 6		12.3	4.3	2.02		1.55	9.43	7.06	10.7	9.21	11.7	3.99	10.2	0.03	13.6

## Sheet: Supp Figure 4G
Supp Figure 4G
FACS frequency of peripheral blood CD8 T-cell subsets cells at baseline, week 3 and week 6 on-treatment
	CD8 T cells
	Progression-Free Patients (PF)										Progressive Disease Patients (PD)
Patient nº	1	2	3	4	5	6	7	8	9	10	11	1	2	3	4
EMRA Baseline	12.4	13.2			18.6	13.5		4.46	11	16.2		4.5		8.14	13.9
EMRA week 3	25		24.4	18.8	16	13.6	18.4	14.8	18.8	12.2		2.28	10	7.78	18.1
EMRA week 6	34.8	8.09	12	18.7		14.6	22.6	22.6	11.2	50.8	25.7	3.06	51.7	7.25	17
NAÏVE Baseline	70.5	68			27.3	24.3		75.7	29.5	51.4		34.1		46.8	13.2
NAÏVE week 3	52.8		12.7	52.3	18.6	5.52	51	31.7	22.1	24.5		26.4	10.2	11.6	13
NAÏVE week 6	48.9	40.3	5.39	39.5		5.47	36.9	31.9	25.5	12.6	13.2	27	7.98	8.33	5.51
CM Baseline	12.9	15.3			31.9	39.1		16.4	46.2	26.7		32		41.7	28.7
CM week 3	13.3		47.2	22.3	44	32.5	24.8	35.9	41.3	42.3		53.1	38.8	59.4	25.5
CM week 6	8.35	30	58.4	30		45.8	21.7	28.6	44.2	28.2	37	39.8	19.4	64.8	40.5
EM Baseline	4.08	3.52			22.2	23.1		3.36	13.2	5.73		29.4		3.37	44.2
EM week 3	8.88		15.7	6.54	21.4	48.3	5.7	17.6	17.8	21		18.2	40.9	21.2	43.4
EM week 6	8.04	21.6	24.2	11.8		34.1	18.7	17	19.1	8.35	24.1	30.1	21	19.7	37

## Sheet: Supp Figure 4H
Supp Figure 4H
FACS frequency of peripheral blood PD1+ EMRA, NAÏVE and CM CD8 subsets at baseline, week 3 and week 6 on-treatment
	CD8 T cells
	Progression-Free Patients (PF)										Progressive Disease Patients (PD)
Patient nº	1	2	3	4	5	6	7	8	9	10	11	1	2	3	4
PD-1+ EMRA Baseline	22.4	40.5			13.4	3.36		56.8	7.64	1.05		35.7		0.41	5.77
PD-1+ EMRA week 3	6.81		2.76	10.3	15.9	56.1	8.24	69.6	4.37	71.8		23.4	49.8	13.2	7.05
PD-1+ EMRA week 6		7.74	4.87	9.89		5.19	4.71	17.7	9.49	8.04	5.42	13	9.95	39.9	15.8
PD-1+ NAÏVE Baseline	34.7	19			3.51	3.92		15.6	1.19	1.35		3.66		0.77	5.41
PD-1+ NAÏVE week 3	0.022		1.67	5.87	8.24	12.5	0.42	18.6	1.73	1.3		0.4	6.42	1.82	1.67
PD-1+ NAÏVE week 6		1.7	3.08	30		5.13	0.28	2.62	4.01	2.76	3.67	0.7	15.6	26.2	9.85
PD-1+ CM Baseline	56	49.9			13.4	19.8		51.1	8.38	15.3		29.3		7.34	26.7
PD-1+ CM week 3	0.086		18.8	47.3	44.1	27.8	3.13	26.6	6.1	17.1		19.5	36.7	45	19.5
PD-1+ CM week 6		21.1	47.9	32.1		24	3.56	12.6	24.7	21.5	35.2	3.9	45.7	52.8	26.5

## Sheet: Supp Figure 4I
Supp Figure 4I
FACS frequency of peripheral blood Ki67+ CD8 T cells at baseline, week 3 and week 6 on-treatment
	Progression-Free Patients (PF)											Progressive Disease Patients (PD)
Patient nº	1	2	3	4	5	6	7	8	9	10	11	1	2	3	4
Baseline	2.42	4.62			1.13	1.85		1.85	4.03	2.02		5.22		3.48	3.94
Week 3	4.66		9.17	7.27	21.6	0	0.19	4.49	4.87	9.9		2.68	5.4	0.086	6.68
Week 6		18.4	9.52	7.61		0.015	20.6	1.27	14.8	7.1	3.83	4.17	11.9	0.017	17

## Sheet: Supp Figure 4K
Supp Figure 4K
FACS frequency of peripheral blood Classical, Intermediate and Non-Classical monocytes at baseline, week 3 and week 6 on-treatment
	Classical Monocytes
	Progression-Free Patients (PF)											Progressive Disease Patients (PD)
Patient nº	1	2	3	4	5	6	7	8	9	10	11	1	2	3	4
Baseline	80	50			76.3	79.4		77.8	49.8	80.6		80.3		77.2	61.3
Week 3	76.1		1.71	8.25	71.9	66.9	75.3	10.6	62.7	67.2		69.9	53.1	21.6	25.7
Week 6		54.9	42.8	72.2		56.5	43.8	10.5	44.3	56.3	15.1	67.4	49.6	49	36.8
	Intermediate Monocytes
	Progression-Free Patients (PF)											Progressive Disease Patients (PD)
Patient nº	1	2	3	4	5	6	7	8	9	10	11	1	2	3	4
Baseline	10.2	19.7			5.2	9.76		10.6	36.8	9.56		9.56		18.3	15.5
Week 3	9.25		1.52	3.53	16.5	15.5	15.6	1.28	27.4	7.56		8.64	9.7	35.4	32.7
Week 6		31.6	42.6	6.03		27.7	19.4	2.25	22.7	26.4	41.5	16.4	35.8	43.6	27.6
	Non-classical Monocytes
	Progression-Free Patients (PF)											Progressive Disease Patients (PD)
Patient nº	1	2	3	4	5	6	7	8	9	10	11	1	2	3	4
Baseline	4.31	17			9.94	3.68		0.42	3.87	1.14		0.099		1.26	2.54
Week 3	1.46		0.097	0	1.27	5.19	0.47	0.67	0.95	5.37		1.19	12.8	13.5	2.02
Week 6		2.97	0.9	0.48		4.32	6.23	1.2	5.42	2.92	18.1	0.58	5.27	1.7	1.24

## Sheet: Supp Figure 4L
Supp Figure 4L
FACS frequency of peripheral blood cDC1, cDC2 and pDC at baseline, week 3 and week 6 on-treatment
	cDC1
	Progression-Free Patients (PF)											Progressive Disease Patients (PD)
Patient nº	1	2	3	4	5	6	7	8	9	10	11	1	2	3	4
Baseline	0.12	0.22			0.042	0.053		0.15	0.035	0.09		0.086		0.03	0.62
Week 3	0.027		8.68	0.085	0	5.07	3.71	0.045	0.037	0.036		0.011	3.26	0.013	0.03
Week 6		0.029	9.71	0.037		1.82	1.3	0.021	0.026	1.36	4.03	0.02	0	1.95	0.077
	cDC2
	Progression-Free Patients (PF)											Progressive Disease Patients (PD)
Patient nº	1	2	3	4	5	6	7	8	9	10	11	1	2	3	4
Baseline	0.6	0			0	0		0.36	0.19	0		0.25		0	2.21
Week 3	0.14		0.58	0.043	0.15	0.16	1.07	0.43	1.23	0.049		0.31	0	0	0.72
Week 6		5.91	1.45	0.14		0.034	0.92	0.72	0.18	0	0.058	0.21	0.13	0	0.88
	pDC
	Progression-Free Patients (PF)											Progressive Disease Patients (PD)
Patient nº	1	2	3	4	5	6	7	8	9	10	11	1	2	3	4
Baseline	40.1	45.3			32.4	33.1		42.6	54.6	55.1		69.8		27.7	12.7
Week 3	0		2.94	13	1.12	23.6	21.1	9.11	46.3	40.1		7.15	1.62	0.34	3.01
Week 6		22.6	10.1	3.29		11.1	3.89	34.2	5.21	21.8	0.53	59.9	7.77	4.62	4.94
